# Supplementary material for: Migration direction in a songbird explained by two loci
Source: Nat Commun. 2023 Jan 11;14:165. doi: 10.1038/s41467-023-35788-7 (PMC9834303; doi:10.1038/s41467-023-35788-7)
Supplement: Supplementary file 6 — Source data [file 41467_2023_35788_MOESM6_ESM.xlsx]

## Sheet: Complete data
Logger ID	Year deployed	Breeding latitude °N	Breeding longitude °E	MARB-a (absent - 0, presemt - 1)	Transposon copy number	Autumn departure (Ordinal date)	IacrvP-Chet1	IacrvP-Chet5	Great circle distance between breeding and winter site (km)	Autumn direction from breeding site to meditarranean crossing at latitude 35 °N (degrees)	Winter latitude °N	Winter longitude °E	Meditarranean crossing longitude °E	Sun elevation angle at the breeding site	Sun elevation angle at the main winter site	Fall equinox start (ordinal date)	Fall equinox end (ordinal date)	Geographic subspecies	Genetic subspeciies
BM199	2018	57.1285	12.2653	0	0.738806	230	tro	tro	5729.64	219.171	5.72368	5.77701	-7.31277	-1	-0.8	241	287	trochilus	trochilus
BM204	2018	55.6958	13.4458	0	1.70258	232	tro	tro	5067.52	200.114	8.7337	14.3919	4.58827	-1.8	-2.8	241	285	trochilus	trochilus
BM206	2018	55.6952	13.444	0	0	224	tro	tro	4442.28	223.037	15.8065	9.05385	-7.23523	-0.7	-2.7	250	285	trochilus	trochilus
BM213	2018	57.0939	12.2923	0	0.89453	221	tro	tro	5264.28	192.791	9.64191	11.8177	6.36711	-0.5	-1.3	240	285	trochilus	trochilus
BM214	2018	55.6963	13.443	0	0	212	tro	het	4649.93	210.745	14.8039	1.59963	-0.562745	-1	-2.6	228	283	trochilus	hybrid
BM216	2018	58.9351	17.1718	0	0.391148	227	tro	tro	4845.99	209.703	15.9592	6.80536	1.80144	1.7	-2.9	243	306	trochilus	trochilus
BM223	2018	57.0934	12.291	0	1.55255	215	tro	tro	5817.94	224.225	5.59821	-0.348198	-10.302	-0.1	-2.2	233	281	trochilus	trochilus
BM225	2018	57.0958	12.2865	0	1.09147	225	tro	tro	5425.92	216.916	8.54921	4.6426	-5.96824	-3.5	-2.1	241	292	trochilus	trochilus
BM228	2018	57.1296	12.2597	0	0.926624	228	tro	tro	6022.63	205.419	3.87225	-1.0989	0.156262	-1	-0.4	243	309	trochilus	trochilus
BM230	2018	58.9436	17.1539	0	2.00318	222	tro	tro	5405.24	210.927	15.2548	-5.24929	1.0856	-3	-3	253	300	trochilus	trochilus
BM231	2018	55.6958	13.4458	0	0.910683	210	tro	tro	5094.04	203.963	10.353	4.22602	2.78985	-1.6	-2.9	242	289	trochilus	trochilus
BM239	2018	55.6958	13.4458	0	0.637376	218	tro	tro	5589.85	215.118	5.3038	11.9265	-2.82357	-1.2	0.6	243	290	trochilus	trochilus
BM241	2018	58.9456	17.1554	0	1.94688	210	tro	het	4229.5	151.57	18.8595	22.9974	16.1624	-1.7	-2.2	221	289	trochilus	hybrid
BM244	2018	57.0953	12.2879	0	1.31663	219	tro	tro	5902.91	219.22	6.45293	-4.50899	-7.60932	-2.4	-2.9	241	300	trochilus	trochilus
BM245	2018	58.939	17.1674	0	0.864344	221	tro	het	6180.3	216.175	3.59058	8.91622	-1.95776	-2	0.6	239	288	trochilus	hybrid
BM256	2018	61.7018	17.3949	0	3.0576	231	tro	het	6397.81	206.603	4.06174	14.9614	2.34798	-1.4	-2.7	245	291	hybridzone	hybrid
BM378	2018	62.033	14.4133	0	3	233	het	tro	6203.65	216.44	7.68893	-3.35759	-6.97809	-0.3	-3.6	252	292	hybridzone	hybrid
BM399	2018	61.874	17.3011	0	3.77077	230	tro	het	5276.58	194.681	14.6288	22.5351	9.12424	-2	-3	240	290	hybridzone	hybrid
BM402	2018	62.0356	14.4127	0	2.47223	232	het	het	5797.47	205.416	13.3032	-5.14168	-0.0834926	-0.2	-3.2	241	293	hybridzone	hybrid
BM553	2018	62.0966	17.4353	0	1.40222	233	tro	het	6204.11	214.001	6.3081	12.3912	-2.41984	-2.3	-2.1	248	290	hybridzone	hybrid
BM558	2018	62.5078	17.4411	0	0.900719	224	het	acr	5980.6	211.527	11.6692	-7.35926	-1.0826	-1.3	-3.5	249	293	hybridzone	hybrid
BM559	2018	62.097	17.4358	0	1.33604	231	tro	tro	6291.95	218.569	6.91329	-0.184715	-5.40362	-2.9	-2.9	255	280	hybridzone	trochilus
BM578	2018	62.0954	17.4391	0	1.48834	232	acr	het	5955.54	199.285	8.44963	19.4897	6.54557	0.2	-1.2	240	293	hybridzone	hybrid
BM583	2018	62.9638	14.7331	0	3.14293	232	het	acr	6533.4	205.68	4.16514	10.4193	-0.364504	-1.6	-2	245	304	hybridzone	hybrid
BM589	2018	62.9669	14.6768	0	0.708216	222	het	tro	5879.25	202.577	13.1034	-10.4553	1.48228	-1.1	-3.4	244	290	hybridzone	hybrid
BM595	2018	62.0833	17.4283	0	1.5395	234	tro	tro	5448.25	192.953	14.5676	0.26895	10.1927	0.1	-2.9	238	291	hybridzone	trochilus
BM598	2018	61.7019	17.3958	0	0.918896	221	tro	tro	5868.4	223.279	9.18452	9.00741	-8.34398	-1.5	-3.3	245	304	hybridzone	trochilus
BM604	2018	63.4263	14.8512	1	14.4526	225	acr	tro	9282.31	160.831	-18.5383	32.4186	26.1534	-2.4	-2.1	250	279	hybridzone	hybrid
BM648	2018	61.7055	17.4606	0	1.32502	232	het	tro	6410.63	210.527	2.17529	12.1836	0.0589687	-3.4	-2.3	262	294	hybridzone	hybrid
BM653	2018	57.0953	12.2886	0	3.19048	221	tro	tro	5064.74	199.793	13.074	-3.4364	3.00624	-2.5	-2.9	243	281	trochilus	trochilus
BM658	2018	62.0829	17.4044	0	0.799914	220	tro	tro	5298.33	203.048	17.3724	-6.26129	4.30281	-0.3	-3.3	241	300	hybridzone	trochilus
BM659	2018	62.9803	14.6803	1	16.5845	234	acr	tro	7827.17	161.463	-5.22438	38.4679	25.4458	-1.8	-2.2	260	290	hybridzone	hybrid
BM660	2018	62.033	14.419	0	1.957	220	acr	het	5956.24	177.327	8.69053	6.34371	15.9024	-1.8	0.5	240	290	hybridzone	hybrid
BM663	2018	63.4285	14.8484	0	0.297284	225	acr	het	6207.95	190.604	9.42239	-5.41328	8.6581	-3.1	-2.4	245	295	hybridzone	hybrid
BM669	2018	62.9803	14.6774	1	14	225	acr	acr	10126	167.18	-27.1265	33.4681	22.0693	-3	-0.9	250	290	hybridzone	acredula
BM672	2018	62.9717	14.6754	1	9.8617	230	het	acr	7392.5	176.109	-3.43394	22.236	16.9048	0.1	-1.1	247	291	hybridzone	hybrid
BN111	2018	62.4766	14.0015	0	0.260078	219	tro	tro	5809.38	202.117	13.4115	-11.4905	1.31357	-3.2	-2.5	245	280	hybridzone	trochilus
BN128	2018	62.4748	13.9952	0	1.35083	231	tro	het	5830.16	210.753	10.9498	-0.108338	-3.98408	-3	-2.4	247	285	hybridzone	hybrid
BN133	2018	62.5085	17.4434	0	2.50878	231	het	acr	5934.85	201.643	9.0559	19.645	5.00059	-0.2	-2.5	245	290	hybridzone	hybrid
BN151	2018	62.4732	14.0383	0	0.150441	241	het	tro	6662.13	208.987	2.61624	7.57265	-2.86624	-0.4	-1.3	245	285	hybridzone	hybrid
BN153	2018	62.5109	17.4426	1	22.73	220	het	acr	8710.12	174.102	-16.0028	21.2152	20.7732	-1.7	-0.8	232	292	hybridzone	hybrid
BN159	2018	62.4734	14.0113	1	45	227	acr	tro	8798.71	165.165	-20.9852	21.1522	22.6275	-3	-0.7	255	285	hybridzone	hybrid
BN626	2018	66.0981	22.7857	1	20	224	acr	acr	9435.32	171.434	-18.6013	33.7168	28.1843	-0.8	-1.6	251	290	acredula	acredula
BN641	2018	65.6658	22.0776	1	27	231	acr	acr	9874.03	175.757	-23.3175	26.9473	27.338	0.9	-0.5	245	295	acredula	acredula
BN658	2018	66.0984	22.7864	1	45	230	acr	acr	10063.7	189.146	-24.6229	26.7273	21.1282	-1.9	-1	249	290	acredula	acredula
BN670	2018	66.0981	22.7857	1	20	217	acr	acr	9634.42	169.625	-26.9716	16.2082	22.5098	0.3	0.8	250	300	acredula	acredula
BN675	2018	66.0981	22.7857	1	29	220	acr	acr	9672.8	183.849	-21.0365	17.1082	20.3619	-2.1	-1.9	246	289	acredula	acredula
BN886	2018	63.4394	14.8308	1	12.0903	220	acr	acr	6216.11	185.17	7.84019	24.1924	11.9229	-0.8	-3	247	285	hybridzone	acredula
BN889	2018	63.4292	14.8973	0	0.500752	232	het	het	6127.03	203.213	8.2365	16.6525	1.14252	-0.4	-1.3	250	295	hybridzone	hybrid
BN898	2018	63.1844	12.3733	1	8.72883	233	tro	tro	5751.96	182.705	11.7792	3.25061	10.8131	-1.2	-2.8	247	290	hybridzone	hybrid
BN899	2018	63.4591	14.8528	1	20.6151	234	acr	acr	6490.06	176.89	5.49747	25.5603	16.6655	-1.8	-2.1	239	295	hybridzone	acredula
BN902	2018	63.7061	12.3562	0	3.09071	234	tro	acr	6424.01	218.65	7.39976	-6.24317	-11.6109	-1.6	-2.4	250	291	hybridzone	hybrid
BN907	2018	63.431	14.8509	0	6.32996	223	acr	acr	8890.95	170.884	-16.7941	13.7565	20.1666	-2.3	-3	255	284	hybridzone	hybrid
BN908	2018	63.7071	12.3601	1	11.452	229	tro	het	5636.59	187.738	13.0164	8.31302	7.81204	-2.8	-3.3	252	286	hybridzone	hybrid
BN933	2018	63.4386	14.8298	1	12.6499	224	het	het	6789.28	158.838	3.27504	29.9838	27.3515	-2.6	-3.4	239	288	hybridzone	hybrid
BN934	2018	63.7269	12.4789	0	6.00511	222	tro	het	6426.04	181.358	5.83055	14.1145	11.6818	-1.7	-2.4	253	290	hybridzone	hybrid
BY186	2020	63.4438	14.8344	1	13.4932	229	tro	het	8525.97	169.574	-12.1848	32.7956	20.9109	-0.4	-1.6	250	288	hybridzone	hybrid
BY193	2020	63.4807	14.884	1	26.1953	233	het	acr	6596.89	172.395	4.26436	22.1238	19.3126	-2.2	-1.8	262	288	hybridzone	hybrid
BY235	2020	63.4268	14.8486	0	5.0054	227	acr	acr	5630.67	174.612	12.9419	10.5456	17.9771	-2.1	-3.5	259	290	hybridzone	hybrid
BY759	2020	63.414	14.8153	1	33.9824	226	het	het	7519.08	174.64	-3.36809	30.2581	17.9266	-1.3	0.2	247	295	hybridzone	hybrid
BY761	2020	63.4797	14.8825	1	14.988	230	het	acr	9012.28	157.672	-16.2783	34.9986	18.7546	-1.9	-1.1	249	300	hybridzone	hybrid
BY773	2020	63.3978	14.8492	0	5.36328	227	het	acr	6453.64	210.08	6.08564	1.307	-3.21606	-2.4	-2.3	255	309	hybridzone	hybrid
BY783	2020	63.3942	14.8493	1	13.6222	225	het	acr	6180.72	172.643	8.42303	27.1935	19.1208	0.2	-1.4	250	310	hybridzone	hybrid
BY784	2020	63.4835	14.8858	1	11.5645	231	acr	acr	7693.44	175.279	-3.7631	35.4183	24.2804	0.2	-1.3	250	291	hybridzone	acredula
BY792	2020	63.4133	14.8126	0	2.28672	234	tro	het	5241.34	205.763	16.3114	10.4274	-0.520825	0.1	-3.4	250	292	hybridzone	hybrid
BY798	2020	63.4844	14.8835	1	25.2948	237	tro	acr	7341.56	169.002	-1.45566	31.9388	21.3045	-2.7	-1.9	257	293	hybridzone	hybrid
BY799	2020	63.3948	14.8334	1	36.5383	232	het	het	9571.43	170.627	-22.478	26.2144	20.2827	1.9	-1.3	245	288	hybridzone	hybrid
BY800	2020	63.3977	14.8506	1	23.0383	233	het	acr	6141.53	182.65	8.16688	10.0899	13.3145	-1.6	-0.8	258	296	hybridzone	hybrid
BY802	2020	63.4127	14.8266	1	11.2639	234	acr	acr	6530.33	191	4.90265	20.4501	8.16072	-2.9	-1.2	240	295	hybridzone	acredula
BY809	2020	63.4144	14.8132	1	24.5051	230	het	acr	8605.84	175.485	-13.804	19.458	17.4331	-1	-1.9	255	295	hybridzone	hybrid
BY810	2020	63.3999	14.8585	1	12.2007	234	acr	het	6122.4	171.375	10.4662	36.5471	24.164	-1	-3.3	248	292	hybridzone	hybrid
BY811	2020	63.4079	14.8225	1	15.1337	229	acr	het	10200.8	164.076	-28.3252	24.0203	24.1458	0.1	-3.3	248	297	hybridzone	hybrid

## Sheet: Figure 1a
Rows show data from Bensch et al. 2009. Each row represents the mean value of 10-30 birds per site and year
year	lat	lon	nitrogen
2001	62.1667	12.95	6.42855
1996	59.1667	15.4167	6.604
2005	55.8333	12.4667	6.87182
2005	56.1667	10.05	6.94833
2002	62.4833	14	6.96502
2003	58.3	16.75	7.02013
1997	58.3167	14.8167	7.04145
2001	62.1167	13.4167	7.21178
1996	60.4	17.9667	7.4268
2002	55.7	13.4351	7.5275
2000	61.8	16.9	7.68362
2005	62.8	12.9667	7.69301
1997	56.25	14	7.74829
1998	61.3598	17.0667	7.77727
2002	59.5381	14.9426	7.82843
2004	54.3333	18.9333	7.87845
1999	62.0902	17.4303	7.87929
1997	61.3	16.6333	8.054
2000	61.7027	17.4027	8.0935
1997	62.0333	14.05	8.112
1996	61.4	13.55	8.163
2002	60.9667	12.5333	8.25029
2004	53.6167	14.7	8.26083
2001	62.5167	17.4333	8.29773
1998	62.449	17.4568	8.31046
1996	62.65	14.4	8.56235
2000	61.6333	16.9	8.59237
2004	52.65	23.5333	8.61923
2001	62.2167	17.6	8.63259
2004	53.7833	21.8667	8.67521
2006	70.9167	27.4167	8.76801
1996	61.8833	12.7333	9.073
2001	68.4333	18.5833	9.161
2001	67.8333	20.5333	9.16444
2005	63.35	12.6333	9.25972
1997	63.95	14.8333	9.2875
1996	62.9833	18.5	9.32455
1996	63.4833	19.7	9.394
2001	68.2833	19.3167	9.45268
2005	58.0833	24.9167	9.48932
2005	58.3667	26.6333	9.52405
2003	62.2833	21.55	9.5565
2002	54.5833	25.1667	9.62721
2003	66.1833	29.4167	9.63983
2006	70.1833	28.2	9.6665
2006	69.8	25.2	9.73812
1996	65.95	16.1167	9.776
2001	68.3333	19.1	9.91432
2005	58.9667	26.65	10.0092
1997	65.0333	21.45	10.0558
2000	63.2	16.8	10.0631
1996	63.35	12.55	10.16
2006	67.3833	22.05	10.1897
2006	69.3667	20.3333	10.2327
2003	64.3	24.05	10.2668
1997	67.2167	20.8	10.3025
2003	67.2333	27.55	10.3502
1997	65.9667	24	10.613
2003	62.1667	26.5167	10.6143
2003	60.9667	28.15	10.6281
2001	67.95	20.0167	10.6595
2003	65.9	24.75	10.8995
2003	60.3167	23.8333	10.9331
2001	65.5333	22.1333	11.5474

## Sheet: Figure 1b
Data from Bensch et al. 2009. Ch1 column shows proportion of birds sampled from a given site that have acredula allele
site	lat	lon	ch1
Bialowieza	52.6637	23.5425	0.333333
Goleniow	53.6251	14.7025	0.0227273
Luknajno	53.7833	21.8676	0.3
Gdansk	54.3402	18.9366	0.0333333
Voke	54.5833	25.1667	0.75
Stensoffa	55.7117	13.4236	0
Gadevang_Mose	55.8333	12.4667	0
Kasted_Mose	56.1667	10.05	0.0416667
Haganäs	56.25	14.6667	0.0333333
Nigula	58.0833	24.9167	0.9
Gräsmarö	58.2757	16.9757	0.0769231
Tåkern	58.3167	14.8167	0
Kvismaren	59.1667	15.4167	0.0625
Smedstorp	59.5792	14.9845	0.05
Oittila	60.3167	23.8333	1
Orböle	60.4	17.9667	0.0555556
Pesu	60.9667	28.15	0.95
Aspberget	60.9667	12.5333	0.125
Varbergsviken	61.3728	17.0667	0.214286
Bunkris	61.4	13.55	0.25
Västbacka	61.5997	14.8318	0.142857
Klångstavallen	61.6655	16.8499	0.227273
Mörtsjön	61.7159	17.4123	0.268293
Hudiksvall	61.7167	17.4167	0.222222
Tanna	61.8	16.9	0.132075
Idre	61.8833	12.7333	0.115385
Uftberget	62.0333	14.05	0.210526
Bäcksand	62.0841	17.4358	0.318182
Gnarp	62.1	17.45	0.409091
Lofsdalen	62.1167	13.4167	0.214286
Rutakoski	62.1667	26.5167	0.933333
Sörvattnet	62.1667	12.95	0.2
Björkön	62.2167	17.6	0.477273
Gimsjön	62.2833	16.5	0.25
Sundsvall	62.4361	17.4473	0.576923
Alnö	62.4419	17.433	0.6
Vemdalsskälet	62.4833	14.6667	0.2
Rätan	62.4935	14.5793	0.321429
Midlanda	62.5069	17.4277	0.566667
Tänndalen	62.5392	12.4095	0.333333
Åsarna	62.65	14.4	0.59375
Flatruet	62.7007	12.6867	0.28125
Ljungris	62.8936	12.7331	0.533333
Glen	62.9495	13.6361	0.466667
Kramfors	62.9833	18.5	0.717391
Vålådalen	63.1476	12.9637	0.464286
Storulvån	63.1703	12.3638	0.394737
Faxälven	63.2084	16.8053	0.9375
Mårdsund	63.2294	14.0033	0.277778
Ånn	63.35	12.55	0.5
Tångböle	63.3507	12.5885	0.666667
Nordhallen	63.45	12.8167	0.666667
Nordmaling	63.4833	19.7	0.916667
Anjan	63.7375	12.4687	0.5
Yxskaftkälen	63.8099	15.2236	0.807692
Tvärån	63.9327	19.7659	0.95
Hotagen	63.95	14.8333	0.7
Kalajoki	64.3	24.05	1
Kallax	65.5333	22.1333	0.833333
Maula	65.9	24.75	1
Ammarnäs	65.95	16.1167	1
Kukkola	65.9631	24.0331	1
Gällivare	67.2167	20.8	0.857143
Lurio	67.2333	27.55	1
Altajärvi	67.8333	20.5333	0.95
Krokvik	67.95	20.0167	0.8
Kaisepakte	68.2833	19.3167	0.9
Stordalen	68.3333	19.1	0.9
Tornehamn	68.4333	18.5833	0.9
Tana Bru	70.1833	28.2	0.95
Kjöllefjord	70.9364	27.4177	0.7

## Sheet: Figure 1c
Data from Bensch et al. 2009. Ch5 column shows proportion of birds sampled from a given site that have acredula allele
site	lat	lon	ch5
Bialowieza	52.6637	23.5425	0.555556
Goleniow	53.6251	14.7025	0.136364
Luknajno	53.7833	21.8676	0.25
Gdansk	54.3402	18.9366	0.0333333
Voke	54.5833	25.1667	0.833333
Stensoffa	55.7117	13.4236	0.0454545
Gadevang_Mose	55.8333	12.4667	0
Kasted_Mose	56.1667	10.05	0
Haganäs	56.25	14.6667	0.1
Nigula	58.0833	24.9167	0.95
Gräsmarö	58.2757	16.9757	0.153846
Tåkern	58.3167	14.8167	0.05
Kvismaren	59.1667	15.4167	0.125
Smedstorp	59.5792	14.9845	0.15
Oittila	60.3167	23.8333	0.95
Orböle	60.4	17.9667	0.277778
Pesu	60.9667	28.15	0.9
Aspberget	60.9667	12.5333	0.3125
Varbergsviken	61.3728	17.0667	0.464286
Bunkris	61.4	13.55	0.25
Västbacka	61.5997	14.8318	0.25
Klångstavallen	61.6655	16.8499	0.545455
Mörtsjön	61.7159	17.4123	0.469512
Hudiksvall	61.7167	17.4167	0.444444
Tanna	61.8	16.9	0.40566
Idre	61.8833	12.7333	0.230769
Uftberget	62.0333	14.05	0.236842
Bäcksand	62.0841	17.4358	0.424242
Gnarp	62.1	17.45	0.636364
Lofsdalen	62.1167	13.4167	0.178571
Rutakoski	62.1667	26.5167	0.966667
Sörvattnet	62.1667	12.95	0.3
Björkön	62.2167	17.6	0.545455
Gimsjön	62.2833	16.5	0.333333
Sundsvall	62.4361	17.4473	0.615385
Alnö	62.4419	17.433	0.6
Vemdalsskälet	62.4833	14.6667	0.25
Rätan	62.4935	14.5793	0.464286
Midlanda	62.5069	17.4277	0.633333
Tänndalen	62.5392	12.4095	0.3
Åsarna	62.65	14.4	0.5
Flatruet	62.7007	12.6867	0.25
Ljungris	62.8936	12.7331	0.566667
Glen	62.9495	13.6361	0.433333
Kramfors	62.9833	18.5	0.76087
Vålådalen	63.1476	12.9637	0.428571
Storulvån	63.1703	12.3638	0.368421
Faxälven	63.2084	16.8053	0.84375
Mårdsund	63.2294	14.0033	0.555556
Ånn	63.35	12.55	0.6
Tångböle	63.3507	12.5885	0.555556
Nordhallen	63.45	12.8167	0.666667
Nordmaling	63.4833	19.7	0.8125
Anjan	63.7375	12.4687	0.65
Yxskaftkälen	63.8099	15.2236	0.730769
Tvärån	63.9327	19.7659	0.9
Hotagen	63.95	14.8333	0.65
Kalajoki	64.3	24.05	1
Kallax	65.5333	22.1333	0.944444
Maula	65.9	24.75	0.95
Ammarnäs	65.95	16.1167	0.75
Kukkola	65.9631	24.0331	0.95
Gällivare	67.2167	20.8	0.857143
Lurio	67.2333	27.55	0.85
Altajärvi	67.8333	20.5333	0.85
Krokvik	67.95	20.0167	0.95
Kaisepakte	68.2833	19.3167	0.95
Stordalen	68.3333	19.1	0.9
Tornehamn	68.4333	18.5833	0.85
Tana Bru	70.1833	28.2	0.95
Kjöllefjord	70.9364	27.4177	0.85

## Sheet: Figure 1d
Data from Bensch et al. 2009. Each row represents a study site at which 10-30 birds were captured and genotyped for AFLP-ww2
year	lat	lon	Proportion of birds carrying acredula allele at AFLP-WW2 (MARB-a)
2005	55.8333	12.4667	0.1
2000	61.6333	16.9	0.192308
2002	59.5381	14.9426	0.192308
1997	56.25	14	0.2
1997	56.6833	16.1167	0.2
2005	56.1667	10.05	0.208333
2002	60.9667	12.5333	0.227273
1997	56.8333	14.7333	0.25
1996	59.55	16.55	0.25
2003	58.3	16.75	0.3
2004	53.6167	14.7	0.3
2002	55.7	13.4351	0.315789
1997	58.2833	16.4667	0.4
1996	59.1667	15.4167	0.4
2000	60.2746	18.2587	0.423077
2001	62.1167	13.4167	0.423077
2004	52.65	23.5333	0.464286
2004	54.3333	18.9333	0.464286
1997	58.3167	14.8167	0.5
1998	62.449	17.4568	0.733333
2000	63.2	16.8	0.884615
1997	67.2167	20.8	0.9
2006	70.9167	27.4167	0.9
2001	68.4333	18.5833	0.928571
2006	70.1833	28.2	0.933333
2005	58.0833	24.9167	0.933333
2003	60.3167	23.8333	0.964286
1996	63.35	12.55	1
1997	65.0333	14.6833	1
1997	65.0333	21.45	1
2001	65.5333	22.1333	1
1996	65.95	16.1167	1
1997	65.9667	24	1
2001	67.8333	20.5333	1
2001	68.2833	19.3167	1
2001	68.3333	19.1	1
2003	66.1833	29.4167	1
2003	64.3	24.05	1
2003	62.2833	21.55	1
2003	60.9667	28.15	1
2002	54.5833	25.1667	1

## Sheet: Figure 1e
Logger ID	Breeding latitude °N	Breeding longitude °E	Winter latitude °E	Winter longitude °N	Meditarranean crossing longitude °E	Subspecies
BM199	57.1285	12.2653	5.72368	5.77701	-7.31277	trochilus
BM204	55.6958	13.4458	8.7337	14.3919	4.58827	trochilus
BM206	55.6952	13.444	15.8065	9.05385	-7.23523	trochilus
BM213	57.0939	12.2923	9.64191	11.8177	6.36711	trochilus
BM214	55.6963	13.443	14.8039	1.59963	-0.562745	trochilus
BM216	58.9351	17.1718	15.9592	6.80536	1.80144	trochilus
BM223	57.0934	12.291	5.59821	-0.348198	-10.302	trochilus
BM225	57.0958	12.2865	8.54921	4.6426	-5.96824	trochilus
BM228	57.1296	12.2597	3.87225	-1.0989	0.156262	trochilus
BM230	58.9436	17.1539	15.2548	-5.24929	1.0856	trochilus
BM231	55.6958	13.4458	10.353	4.22602	2.78985	trochilus
BM239	55.6958	13.4458	5.3038	11.9265	-2.82357	trochilus
BM241	58.9456	17.1554	18.8595	22.9974	16.1624	trochilus
BM244	57.0953	12.2879	6.45293	-4.50899	-7.60932	trochilus
BM245	58.939	17.1674	3.59058	8.91622	-1.95776	trochilus
BM653	57.0953	12.2886	13.074	-3.4364	3.00624	trochilus
BN626	66.0981	22.7857	-18.6013	33.7168	28.1843	acredula
BN641	65.6658	22.0776	-23.3175	26.9473	27.338	acredula
BN658	66.0984	22.7864	-24.6229	26.7273	21.1282	acredula
BN670	66.0981	22.7857	-26.9716	16.2082	22.5098	acredula
BN675	66.0981	22.7857	-21.0365	17.1082	20.3619	acredula

## Sheet: Figure 1f
Logger ID	Breeding latitude °N	Breeding longitude °E	Winter latitude °E	Winter longitude °N	Meditarranean crossing longitude °E	Subspecies
BM559	62.097	17.4358	6.91329	-0.184715	-5.40362	trochilus
BM595	62.0833	17.4283	14.5676	0.26895	10.1927	trochilus
BM598	61.7019	17.3958	9.18452	9.00741	-8.34398	trochilus
BM658	62.0829	17.4044	17.3724	-6.26129	4.30281	trochilus
BM669	62.9803	14.6774	-27.1265	33.4681	22.0693	acredula
BN111	62.4766	14.0015	13.4115	-11.4905	1.31357	trochilus
BN886	63.4394	14.8308	7.84019	24.1924	11.9229	acredula
BN899	63.4591	14.8528	5.49747	25.5603	16.6655	acredula
BY784	63.4835	14.8858	-3.7631	35.4183	24.2804	acredula
BY802	63.4127	14.8266	4.90265	20.4501	8.16072	acredula

## Sheet: Figure 1g
Logger ID	Breeding latitude °N	Breeding longitude °E	Winter latitude °N	Winter longitude °E	Meditarranean crossing longitude °E
BM256	61.7018	17.3949	4.06174	14.9614	2.34798
BM378	62.033	14.4133	7.68893	-3.35759	-6.97809
BM399	61.874	17.3011	14.6288	22.5351	9.12424
BM402	62.0356	14.4127	13.3032	-5.14168	-0.0834926
BM553	62.0966	17.4353	6.3081	12.3912	-2.41984
BM558	62.5078	17.4411	11.6692	-7.35926	-1.0826
BM578	62.0954	17.4391	8.44963	19.4897	6.54557
BM583	62.9638	14.7331	4.16514	10.4193	-0.364504
BM589	62.9669	14.6768	13.1034	-10.4553	1.48228
BM604	63.4263	14.8512	-18.5383	32.4186	26.1534
BM648	61.7055	17.4606	2.17529	12.1836	0.0589687
BM659	62.9803	14.6803	-5.22438	38.4679	25.4458
BM660	62.033	14.419	8.69053	6.34371	15.9024
BM663	63.4285	14.8484	9.42239	-5.41328	8.6581
BM672	62.9717	14.6754	-3.43394	22.236	16.9048
BN128	62.4748	13.9952	10.9498	-0.108338	-3.98408
BN133	62.5085	17.4434	9.0559	19.645	5.00059
BN151	62.4732	14.0383	2.61624	7.57265	-2.86624
BN153	62.5109	17.4426	-16.0028	21.2152	20.7732
BN159	62.4734	14.0113	-20.9852	21.1522	22.6275
BN889	63.4292	14.8973	8.2365	16.6525	1.14252
BN898	63.1844	12.3733	11.7792	3.25061	10.8131
BN902	63.7061	12.3562	7.39976	-6.24317	-11.6109
BN907	63.431	14.8509	-16.7941	13.7565	20.1666
BN908	63.7071	12.3601	13.0164	8.31302	7.81204
BN933	63.4386	14.8298	3.27504	29.9838	27.3515
BN934	63.7269	12.4789	5.83055	14.1145	11.6818
BY186	63.4438	14.8344	-12.1848	32.7956	20.9109
BY193	63.4807	14.884	4.26436	22.1238	19.3126
BY235	63.4268	14.8486	12.9419	10.5456	17.9771
BY759	63.414	14.8153	-3.36809	30.2581	17.9266
BY761	63.4797	14.8825	-16.2783	34.9986	18.7546
BY773	63.3978	14.8492	6.08564	1.307	-3.21606
BY783	63.3942	14.8493	8.42303	27.1935	19.1208
BY792	63.4133	14.8126	16.3114	10.4274	-0.520825
BY798	63.4844	14.8835	-1.45566	31.9388	21.3045
BY799	63.3948	14.8334	-22.478	26.2144	20.2827
BY800	63.3977	14.8506	8.16688	10.0899	13.3145
BY809	63.4144	14.8132	-13.804	19.458	17.4331
BY810	63.3999	14.8585	10.4662	36.5471	24.164
BY811	63.4079	14.8225	-28.3252	24.0203	24.1458

## Sheet: Figure 2a
Logger ID	MARB-a (absent - 0, presemt - 1)	Meditarranean crossing longitude °E
BM256	0	2.34798
BM378	0	-6.97809
BM399	0	9.12424
BM402	0	-0.0834926
BM553	0	-2.41984
BM558	0	-1.0826
BM559	0	-5.40362
BM578	0	6.54557
BM583	0	-0.364504
BM589	0	1.48228
BM595	0	10.1927
BM598	0	-8.34398
BM604	1	26.1534
BM648	0	0.0589687
BM658	0	4.30281
BM659	1	25.4458
BM660	0	15.9024
BM663	0	8.6581
BM669	1	22.0693
BM672	1	16.9048
BN111	0	1.31357
BN128	0	-3.98408
BN133	0	5.00059
BN151	0	-2.86624
BN153	1	20.7732
BN159	1	22.6275
BN886	1	11.9229
BN889	0	1.14252
BN898	1	10.8131
BN899	1	16.6655
BN902	0	-11.6109
BN907	0	20.1666
BN908	1	7.81204
BN933	1	27.3515
BN934	0	11.6818
BY186	1	20.9109
BY193	1	19.3126
BY235	0	17.9771
BY759	1	17.9266
BY761	1	18.7546
BY773	0	-3.21606
BY783	1	19.1208
BY784	1	24.2804
BY792	0	-0.520825
BY798	1	21.3045
BY799	1	20.2827
BY800	1	13.3145
BY802	1	8.16072
BY809	1	17.4331
BY810	1	24.164
BY811	1	24.1458

## Sheet: Figure 2b
Logger ID	MARB-a (absent - 0, presemt - 1)	IacrvP-Chyb1	IacrvP-Chyb5	Winter longitude °E
BM256	0	tro	hyb	14.9614
BM378	0	hyb	tro	-3.35759
BM399	0	tro	hyb	22.5351
BM402	0	hyb	hyb	-5.14168
BM553	0	tro	hyb	12.3912
BM558	0	hyb	acr	-7.35926
BM559	0	tro	tro	-0.184715
BM578	0	acr	hyb	19.4897
BM583	0	hyb	acr	10.4193
BM589	0	hyb	tro	-10.4553
BM595	0	tro	tro	0.26895
BM598	0	tro	tro	9.00741
BM604	1	acr	tro	32.4186
BM648	0	hyb	tro	12.1836
BM658	0	tro	tro	-6.26129
BM659	1	acr	tro	38.4679
BM660	0	acr	hyb	6.34371
BM663	0	acr	hyb	-5.41328
BM669	1	acr	acr	33.4681
BM672	1	hyb	acr	22.236
BN111	0	tro	tro	-11.4905
BN128	0	tro	hyb	-0.108338
BN133	0	hyb	acr	19.645
BN151	0	hyb	tro	7.57265
BN153	1	hyb	acr	21.2152
BN159	1	acr	tro	21.1522
BN886	1	acr	acr	24.1924
BN889	0	hyb	hyb	16.6525
BN898	1	tro	tro	3.25061
BN899	1	acr	acr	25.5603
BN902	0	tro	acr	-6.24317
BN907	0	acr	acr	13.7565
BN908	1	tro	hyb	8.31302
BN933	1	hyb	hyb	29.9838
BN934	0	tro	hyb	14.1145
BY186	1	tro	hyb	32.7956
BY193	1	hyb	acr	22.1238
BY235	0	acr	acr	10.5456
BY759	1	hyb	hyb	30.2581
BY761	1	hyb	acr	34.9986
BY773	0	hyb	acr	1.307
BY783	1	hyb	acr	27.1935
BY784	1	acr	acr	35.4183
BY792	0	tro	hyb	10.4274
BY798	1	tro	acr	31.9388
BY799	1	hyb	hyb	26.2144
BY800	1	hyb	acr	10.0899
BY802	1	acr	acr	20.4501
BY809	1	hyb	acr	19.458
BY810	1	acr	hyb	36.5471
BY811	1	acr	hyb	24.0203

[truncated: 2 more sheets: Figure 2c, Figure 3]
